# Supplementary material for: Biomechanical Test of a New Endoprosthesis for Cylindrical Medullary Canals in Dogs
Source: Front Vet Sci. 2022 Jun 30;9:887676. doi: 10.3389/fvets.2022.887676 (PMC9280675; doi:10.3389/fvets.2022.887676)
Supplement: Supplementary File 1 — PEEK_tests.xlsx. Tested 3D-printed PEEK samples and their corresponding dimensions and strength results are shown. Characteristics of the tests, mean and standard deviation (SD) are also described. [file Table_1.XLSX]

## Sheet: PEEK flexion
Bending test with dog bone samples of PEEK	Width (mm)	Thickness (mm)	Max. Force (N)	Bending strength (MPa)
Sample 1	9.82	4.15	70.5	40.0178
Sample 2	9.79	3.92	93.8	59.8576
Sample 3	9.9	3.95	65.8	40.8948
Sample 4	9.79	4.01	104.9	63.9698
Sample 5	9.7	3.9	109.8	71.4451
Sample 6	9.67	3.94	107.3	68.6202
Sample 7	9.75	3.94	103.2	65.4567
Sample 8	9.7	3.86	78.3	52.01
MEAN				57.784
SD				12.1873

## Sheet: Compare_Elastic_Properties
Material	Tensile Strength (MPa)	Young's Modulus (Gpa)	Bending Strength (MPa)
3D-printed PEEK	44	2.5	58
bulk PEEK	107	3.855	110.5
316L-SS	595	201.5	-
Ti Alloys	720	82.5	-
Canine Tibia	153.41	12.22	142.193
Differences value between the different materials and 3D-PEEK in absolute
Bulk PEEK vs 3D-PEEK	2.43182	1.542	1.90517
316L-SS vs 3D-PEEK	13.5227	80.6	N/C
Ti Alloys vs 3D-PEEK	16.3636	33	N/C
Canine Tibia vs 3D-PEEK	3.48659	4.888	2.4516
Differences between the different materials and the canine tibia in absolute value
3D-PEEK vs Canine Tibia	0.286813	0.204583	0.407896
Bulk PEEK vs Canine Tibia	0.697477	0.315466	0.777113
316L-SS vs Canine Tibia	3.8785	16.4894	-
Ti Alloys vs Canine Tibia	4.69331	6.75123	-
