# Supplementary material for: Biomechanical Test of a New Endoprosthesis for Cylindrical Medullary Canals in Dogs
Source: Front Vet Sci. 2022 Jun 30;9:887676. doi: 10.3389/fvets.2022.887676 (PMC9280675; doi:10.3389/fvets.2022.887676)
Supplement: Supplementary File 2 — Compression_Tests.xlsx. Strength results of the endoprosthesis and bone-endoprosthesis assembly are described. Also, characteristics of the tests, mean, and standard deviation (SD) are also described. [file Table_2.XLSX]

## Sheet: PureCompression Endoprosthesis
Assay (08-10-19)
Sample	Maximum Force (N)		Test speed= 500mm/min
Sample 1	979.5
Sample 2	980.4
Sample 3	886.7
Sample 4	711
Sample 5	781.8
Sample 6	1279.4
Mean	936.467
SD	199.308

## Sheet: PureCompression Endopro-Bone
Assays (14-11-19, 2; 29-11-2019,2; 26-03-2021,2)
Sample	Maximum Force (N)	FoS	Test speed= 500mm/min
Tibia 1	1868.6	6.22867
Tibia 2	1565.5	5.21833
Tibia 3	1119.3	3.731
Tibia 4	1122.6	3.742
Tibia 5	2074.5	6.915
Tibia 6	2101.2	7.004
Tibia 7	2074	6.91333
Tibia 8	2101	7.00333
Mean	1753.34	5.84446
SD	430.324	1.43441
