# Supplementary material for: Biomechanical Test of a New Endoprosthesis for Cylindrical Medullary Canals in Dogs
Source: Front Vet Sci. 2022 Jun 30;9:887676. doi: 10.3389/fvets.2022.887676 (PMC9280675; doi:10.3389/fvets.2022.887676)
Supplement: Supplementary File 3 — C-B_Tests.xlsx. Number of ET-samples and their corresponding results at compression-bending test before and after fatigue test are shown. Also, characteristics of the tests, mean, and standard deviation (SD) are also described. [file Table_3.XLSX]

## Sheet: CB_Test_NoFatigue
Specimen	Compression-bending test (no fatigue)	FoS		Test speed= 500mm/min
	Maximun force (N)			Load cell= 2 kN
1	781	2.60333
2	653	2.17667
3	678	2.26
4	780	2.6
5	792	2.64
6	987	3.29
7	814	2.71333
8	797	2.65667
Mean	785.25	2.6175
SD	100.535	0.335118

## Sheet: CB_Test_AftFatigue
Specimen	Compression-bending test (after fatigue)	FoS
	Maximun force (N)			Test speed= 500mm/min
1	777	2.59		Load cell= 2 kN
2	645	2.15
3	754	2.51333
4	893	2.97667
5	786	2.62
6	797	2.65667
7	771	2.57
8	752	2.50667
9	734	2.44667
10	732	2.44
Mean	764.1	2.547
SD	62.1476	0.207159
